# Supplementary material for: The Aneugenicity of Ketone Bodies in Colon Epithelial Cells Is Mediated by Microtubule Hyperacetylation and Is Blocked by Resveratrol
Source: Int J Mol Sci. 2021 Aug 30;22(17):9397. doi: 10.3390/ijms22179397 (PMC8430621; doi:10.3390/ijms22179397)
Supplement: Supplementary file 1 [file ijms-22-09397-s001.zip]

Archive with 1 entries (1 files):
- ijms-1290875-supplementary.pdf
